# Supplementary material for: Improved Proteinuria May Attenuate the Risk of Atrial Fibrillation: A Nationwide Population-Based Cohort Study
Source: J Clin Med. 2024 Aug 8;13(16):4648. doi: 10.3390/jcm13164648 (PMC11355726; doi:10.3390/jcm13164648)
Supplement: Supplementary file 1 [file jcm-13-04648-s001.zip]

Archive with 1 entries (1 files):
- jcm-3070884-supplementary.pdf
